# Supplementary material for: Traditional Chinese medicine for lupus nephritis: modulation of autoimmune pathogenesis
Source: Front Pharmacol. 2025 May 2;16:1523272. doi: 10.3389/fphar.2025.1523272 (PMC12083088; doi:10.3389/fphar.2025.1523272)
Supplement: Supplementary file 1 [file DataSheet1.zip]

Archive with 32 entries (31 files):
- ConPhYMP tool/
- ConPhYMP tool/A Bidens pilosa L. Non-Polar Extract Modulates the Polarization of Human Macrophages and Dendritic Cells into an Anti-Inflammatory Phenotype.pdf
- ConPhYMP tool/A Natural Plant Ingredient, Menthone, Regulates T Cell Subtypes and Lowers Pro-inflammatory Cytokines of Rheumatoid Arthritis.pdf
- ConPhYMP tool/Accelerated and Severe Lupus Nephritis Benefits From M1, an Active Metabolite of Ginsenoside, by Regulating NLRP3 Inflammasome and T Cell Functions in Mice.pdf
- ConPhYMP tool/Antroquinonol differentially modulates T cell activity and reduces interleukin-18 production, but enhances Nrf2 activation, in murine accelerated severe lupus nephritis.pdf
- ConPhYMP tool/Astragaloside IV attenuates inflammatory reaction via activating immune function of regulatory T-cells inhibited by HMGB1 in mice.pdf
- ConPhYMP tool/Baicalin ameliorates lupus autoimmunity by inhibiting differentiation of Tfh cells and inducing expansion of Tfr cells.pdf
- ConPhYMP tool/Baicalin, a natural compound, promotes regulatory T cell differentiation.pdf
- ConPhYMP tool/Celastrol mediates Th17 and Treg cell generation via metabolic signaling.pdf
- ConPhYMP tool/Celastrol, a Chinese herbal compound, controls autoimmune inflammation by altering the balance of pathogenic and regulatory T cells in the target organ.pdf
- ConPhYMP tool/Citral alleviates an accelerated and severe lupus nephritis model by inhibiting the activation signal of NLRP3 inflammasome and enhancing Nrf2 activation.pdf
- ConPhYMP tool/Demethylzeylasteral (T-96) Treatment Ameliorates Mice Lupus Nephritis Accompanied by Inhibiting Activation of NF-κB Pathway.pdf
- ConPhYMP tool/Effective therapy for nephritis in (NZB x NZW)F1 mice with triptolide and tripdiolide, the principal active components of the Chinese herbal remedy Tripterygium wilfordii Hook F.pdf
- ConPhYMP tool/Effects of Langchuangping Granule on the Expression of B Lymphocyte Activating Factor in the Peripheral.pdf
- ConPhYMP tool/Eucarbwenstols A–H, eight novel compounds from Eucalyptus robusta prevents MPC-5 injury via ROS modulation and regulation of mitochondrial membrane potential.pdf
- ConPhYMP tool/Experimental study on inhibitory effect of langchuangjing granule on lupoid change of kidney in lupus-prone mice.pdf
- ConPhYMP tool/Extract of Scutellaria baicalensis induces semaphorin 3A production in human epidermal keratinocytes.pdf
- ConPhYMP tool/Fisetin inhibits lipopolysaccharide-induced macrophage activation and dendritic cell maturation.pdf
- ConPhYMP tool/Image analysis for intercellular adhesion molecule-1 expression in MRIlpr mice effects of Chinese herb medicine.pdf
- ConPhYMP tool/Immunomodulating effect of a traditional Japanese medicine, hachimi-jio-gan (ba-wei-di-huang-wan), on Th1 predominance in autoimmune MRLMP-lprlpr mice.pdf
- ConPhYMP tool/Immunosuppressant PG490 (triptolide) inhibits T-cell interleukin-2 expression at the level of purine-box nuclear factor of activated T-cells and NF-kappaB transcriptional activation.pdf
- ConPhYMP tool/Langohuangping granule down-regulated monocyte chemoattractant protein-1 via suppressing nuclear factor kappa B signaling pathway in BXSB lupus nephritis mice.pdf
- ConPhYMP tool/Restoration of immune suppressor function of regulatory B cells collected from patients with allergic rhinitis with Chinese medical formula Yupingfeng San.pdf
- ConPhYMP tool/Short-Chain Fatty Acids Promote Immunotherapy by ModulatingImmune Regulatory Property in B Cells.pdf
- ConPhYMP tool/Single-cell RNA sequencing identifies precise tolerogenic cellular and molecular pathways induced by depigmented-polymerized grass pollen allergen extract.pdf
- ConPhYMP tool/Tetrandrine inhibits differentiation of proinflammatory subsets of T helper cells but spares de novo differentiation of iTreg cells.pdf
- ConPhYMP tool/The effects of Jieduquyuzishen prescription-treated rat serum on the BAFFBAFF-R signal pathway.pdf
- ConPhYMP tool/The protective capability of Hedyotis diffusa Willd on lupus nephritis by attenuating the IL-17 expression in MRLlpr mice.pdf
- ConPhYMP tool/Therapeutic effects of artesunate on lupus-prone MRL lpr mice are dependent on T follicular helper cell differentiation and activation of JAK2-STAT3 signaling pathway.pdf
- ConPhYMP tool/Therapeutic potential of DCB-SLE1, an extract of a mixture of Chinese medicinal herbs, for severe lupus nephritis.pdf
- ConPhYMP tool/Unique therapeutic effects of the Japanese-Chinese herbal medicine, Sairei-to, on Th1Th2 cytokines balance of the autoimmunity of MRLlpr mice.pdf
- ConPhYMP tool/Wogonin Suppresses IL-10 Production in B Cells via STAT3 and ERK Signaling Pathway.pdf
